# Supplementary material for: Staphylococcus brunensis sp. nov. isolated from human clinical specimens with a staphylococcal cassette chromosome-related genomic island outside of the rlmH gene bearing the ccrDE recombinase gene complex
Source: Microbiol Spectr. 2023 Sep 15;11(5):e01342-23. doi: 10.1128/spectrum.01342-23 (PMC10581047; doi:10.1128/spectrum.01342-23)
Supplement: Table S6 — Pairwise identity matrices of nucleotide and amino acid sequences of cassette recombinases. [file spectrum.01342-23-s0002.xlsx]

## Sheet: Table S6. Pairwise identity nt
Table S6. Pairwise identity matrix of nucleotide sequences of ccr recombinase genes created by Clustal2.1
The ccr sequences were retrieved from NCBI GenBank database. The gene name is followed by species and strain description, followed by genome accession number. The position of the gene is provided in brackets relative to the genome accession number, the protein GenBank accession number is given in parentheses.	ccrA-Ent E. faecium BMpECCcat NMZJ01000002.1[225771..227144] (WP 002286108.1)	ccrA B. cereus AND1407 NZ JH792265[114694..116241] (WP36800485.1)	ccrA1 S. aureus COL CP000046[47998..49347] (AAW38691.1)	ccrA1 S. aureus NCTC10442 AB033763[10865..12214] (BAA86648.1)	ccrA2 S. aureus Mu50 BA000017[65008..66357] (BAB56224.1)	ccrA3 S. aureus 85/2082 AB037671[5430..6776] (BAB47596.1)	ccrA4 S. aureus HDE288 AF411935[7849..9210] (AAL85204.1)	ccrA5 S. pseudintermedius KM241 AM904731[4627..5976] (CAP17701.1)	ccrA5 S. haemolyticus H9 EU934095.1[1..1335] (ACL13552.1)	ccrA6 S. aureus SHP6P021P MN220716.1[48983-47634] (QHW08632.1)	ccrA7 M. sciuri MCS24 AB587080.1[1..1353] (BAJ53092.1)	ccrA8 S. haemolyticus BC5211 OL880246.1[172..1572] (UII02033.1)	ccrD1 S. brunensis NRL /St 16/872T CP119327.1[2470501..2471907] (MCJ1671522.1)	ccrD1 S. haemolyticus FDAARGOS517 CP033814[1213981..1215246] (AYX83926.1)	ccrD1 S. haemolyticus strain 6 CP102568[287039..288439] (UUY81088.1)	ccrD1 S. aureus ER04332 CP030518.1[376783..378183] (QFL25609.1)	ccrD1 S. aureus ER11327 CP051909[443469..444869] (QOA42770.1)	ccrD2 S. hominis K1 CP020618.1[1291803..1293194] (AUJ52226.1)	ccrD2 S. borealis GDY8P80P CP063443[1089306..1090697] (QOV86912.1)	ccrB-Ent E. faecium BMpECCcat NMZJ01000002.1[224130..225767] (OZN15792.1)	ccrB B. cereus AND1407 NZ JH792265[116226..117872] IC5 RS20290 (WP 000427707.1)	ccrB1 S. aureus NCTC10442 AB033763[25063..26214] ()	ccrB2 S. aureus Mu50 BA000017[6335..64986] (BAB56223.1)	ccrB3 S. aureus 85/2082 AB037671[6797..8425] (BAB47597.1)	ccrB4 S. aureus HDE288 AF411935.3[9207..10535] (AAL85205.1)	ccrB5 M. sciuri GVGS2 HG515014.1[30975..32603] (CDH98045.1)	ccrB6 S. saprophyticus ATCC15305 AP008934[41416..43044] (BAE17180.1)	ccrB7 S. saprophyticus TSU33 AB353724[15468..17096] (BAG24389.1)	ccrB8 M. caseolyticus JCSC7096 AB498756.1[15029..16657] (BAI83362.1)	ccrB9 S. haemolyticus BC5211 OL880246.1[1865..3508] (UII02035.1)	ccrE1 S. brunensis NRL/St 16/872T CP119327.1[2472194..2473837] (MCJ1671524.1)	ccrE1 S. haemolyticus FDAARGOS517 CP033814.1[1215539..1217182] (AYX83928.1)	ccrE1 S. haemolyticus strain 6 CP102568.1[288732..290375] (UUY81090.1)	ccrE1 S. aureus ER04332 CP030518.1[374847..376490] (QFL25607.1)	ccrE1 S. aureus ER11327 CP051909.1[441533..443176] (QOA42768.1)	ccrE2 S. hominis K1 CP020618.1[1293508..1295154] (AUJ52228.1)	ccrE2 S. borealis GDY8P80P CP063443.1[1091010..1092653] (QOV86914.1)	ccrC1 allele 1 S. aureus JCSC6082 P5747 AB373032.1[7365..9041] (BAG71445.1)	ccrC1 allele 2 S. aureus TSGH17 AB512767[7232..8908] (BAK57465.1)	ccrC1 allele 3 S. aureus 85/2082 AB038513[14968..16521] (BAC53834.1)	ccrC1 allele 4 S. aureus M U10927[6864..7514,7800..8546] (AAL26661.1,AAL26662.1)	ccrC1 allele 5 S. haemolyticus JCSC1435 AP006716[64143..65819] (BAE03365.1)	ccrC1 allele 6 S. haemolyticus 20-60 EF190467[1..1677] (ABP68832.1)	ccrC1 allele 7 S. epidermidis3-48 EF190468[1..1677] (ABP68833.1)	ccrC1 allele 8 S. aureus UMCG-M4 GQ902038.2[7113..8789] (ADC79459.1)	ccrC1 allele 9 S. saprophyticus ATCC15305 AP008934[56975..58657] (BAE17191.1)	ccrC1 allele 10 S. aureus UMCG-M4 GQ902038.2[22724..24403] (ADC79473.1)	ccrC2 b S. aureus 55-99-44 MG674089.1[11327..13012] (AVK70335.1)	ccrC2 S S. aureus BA01611 KR187111[30895..32580] (ALF44648.1)
ccrA-Ent E. faecium BMpECCcat NMZJ01000002.1[225771..227144] (WP 002286108.1)	100	39.86	43.49	43.49	43.49	43.66	41.45	43.11	43.87	44.4	43.23	43.93	44.01	43.75	44.31	44.16	44.31	42.35	42.8	40.44	40.47	42.16	39.88	39.28	40.38	40.26	41.31	39.35	40.53	38.24	37.93	37.86	38.24	38.08	37.86	40.56	40.72	39.15	38.85	39.15	38.78	38.78	39.08	39.52	39.37	39.08	39.6	39.36	38.39
ccrA B. cereus AND1407 NZ JH792265[114694..116241] (WP36800485.1)	39.86	100	40.39	40.39	40.85	40.87	41.91	40.84	41.38	43.36	41.67	38.37	38.28	38.42	39.03	39.1	39.03	37.37	37.3	45.53	48.24	48.77	45.71	45.32	48.5	45.12	46.7	45.32	43.62	43.97	43.97	43.9	43.97	43.97	43.77	45.08	45.3	45.38	45.51	45.46	45.34	45.44	45.44	45.57	45.31	45.18	45.38	46.63	46.11
ccrA1 S. aureus COL CP000046[47998..49347] (AAW38691.1)	43.49	40.39	100	100	76.52	77.06	59.61	76.85	76.37	77.7	82.37	47.13	47.2	46.75	47.13	47.2	47.13	49.29	49.22	40.41	39.24	44.01	41.43	41.28	42.97	42.42	41.81	42.26	41.18	41.3	41	41.07	41.3	41.07	41.07	41.36	41.6	40.81	41.34	40.81	41.42	41.34	40.96	40.51	40.29	41.64	41.04	42	42.52
ccrA1 S. aureus NCTC10442 AB033763[10865..12214] (BAA86648.1)	43.49	40.39	100	100	76.52	77.06	59.61	76.85	76.37	77.7	82.37	47.13	47.2	46.75	47.13	47.2	47.13	49.29	49.22	40.41	39.24	44.01	41.43	41.28	42.97	42.42	41.81	42.26	41.18	41.3	41	41.07	41.3	41.07	41.07	41.36	41.6	40.81	41.34	40.81	41.42	41.34	40.96	40.51	40.29	41.64	41.04	42	42.52
ccrA2 S. aureus Mu50 BA000017[65008..66357] (BAB56224.1)	43.49	40.85	76.52	76.52	100	73.79	58.05	74.16	73.48	72.22	71.7	46.01	46.23	45.6	45.94	46.09	45.94	48.77	48.4	39.73	37.94	43.42	41.43	41.51	42.01	42.79	41.81	41.51	40.12	42.21	42.06	42.06	42.21	42.06	42.06	40.83	40.77	41.87	41.72	41.87	41.64	41.64	41.34	41.87	41.64	41.72	41.49	41.32	41.55
ccrA3 S. aureus 85/2082 AB037671[5430..6776] (BAB47596.1)	43.66	40.87	77.06	77.06	73.79	100	60.12	80.48	79.29	75.58	75.43	46.26	46.56	45.71	46.19	46.34	46.19	47.98	47.83	40.73	38.71	41.87	41.23	40.62	42.21	41.45	41.3	40.47	40.29	41.17	40.86	40.94	41.17	40.86	41.02	41.3	41.62	40.6	40.83	40.6	42.11	40.38	40.38	40.91	41.13	41.28	41.21	41.49	41.19
ccrA4 S. aureus HDE288 AF411935[7849..9210] (AAL85204.1)	41.45	41.91	59.61	59.61	58.05	60.12	100	59.91	59.76	59.91	59.76	46.93	46.86	47.19	46.86	46.86	46.86	49.26	49.33	39.29	39.41	42.83	41.59	41.06	42.21	41.44	42.63	40.91	40.28	41.08	41.08	41.08	41.08	41.08	40.93	40.69	40.93	41.72	41.72	41.64	41.04	41.64	41.72	42.01	41.57	41.19	41.64	41.77	42.29
ccrA5 S. pseudintermedius KM241 AM904731[4627..5976] (CAP17701.1)	43.11	40.84	76.85	76.85	74.16	80.48	59.91	100	86.59	74.23	74.23	47.66	47.81	47.92	47.66	47.81	47.66	49.47	49.1	38.73	39.98	41.94	40.84	41.6	41.41	42.6	42.06	41.22	39.97	41.85	41.62	41.78	41.85	41.47	41.62	41.22	42.16	42.25	42.48	42.25	42.17	42.25	42.1	41.95	41.57	43.01	42.4	41.93	42.38
ccrA5 S. haemolyticus H9 EU934095.1[1..1335] (ACL13552.1)	43.87	41.38	76.37	76.37	73.48	79.29	59.76	86.59	100	74	73.85	46.53	46.83	46.5	46.68	46.83	46.68	49.07	48.25	39.35	39.85	43.42	41.28	40.83	42.45	42.42	41.51	41.89	40.12	42.81	42.28	42.51	42.81	42.36	42.51	41.21	41.53	41.87	42.24	41.87	41.79	42.24	41.72	41.57	41.72	43	42.09	41.55	41.77
ccrA6 S. aureus SHP6P021P MN220716.1[48983-47634] (QHW08632.1)	44.4	43.36	77.7	77.7	72.22	75.58	59.91	74.23	74	100	79.33	47.5	47.58	47.33	47.2	47.5	47.2	48.17	48.32	40.33	38.63	44.01	41.74	41.66	42.71	43.55	42.19	42.72	40.42	41	40.77	40.92	41	40.7	40.85	40.23	40.47	39.23	39.76	39.23	40.06	39.83	39.61	39.23	39.31	40.14	39.91	41.62	41.02
ccrA7 M. sciuri MCS24 AB587080.1[1..1353] (BAJ53092.1)	43.23	41.67	82.37	82.37	71.7	75.43	59.76	74.23	73.85	79.33	100	45.76	45.91	45.16	45.98	45.91	45.98	48.14	48.36	39.79	39.38	42.73	41.72	41.87	42.08	42.39	41.87	41.72	40.56	40.53	40.3	40.3	40.53	40.23	40.3	40.21	40.68	39.07	39.37	39.07	39.67	39.59	38.99	38.77	38.84	40.12	39.14	41.3	40.78
ccrA8 S. haemolyticus BC5211 OL880246.1[172..1572] (UII02033.1)	43.93	38.37	47.13	47.13	46.01	46.26	46.93	47.66	46.53	47.5	45.76	100	99.29	99.84	96.15	96.07	96.15	71.34	71.41	37.96	38.22	42.2	40.13	39.04	41.43	40.13	40.57	39.48	37.77	41.46	40.95	41.61	41.46	41.31	41.46	41.08	41.24	38.43	38.29	38.43	38.36	37.93	38.22	38.43	38.51	38.43	38.14	38.64	39.15
ccrD1 S. brunensis NRL /St 16/872T CP119327.1[2470501..2471907] (MCJ1671522.1)	44.01	38.28	47.2	47.2	46.23	46.56	46.86	47.81	46.83	47.58	45.91	99.29	100	99.37	95.86	95.79	95.86	71.34	71.41	37.86	38.49	42.59	40.32	39.3	41.86	40.25	40.61	39.59	38.04	42.08	41.57	42.22	42.08	41.86	42.01	41.41	41.64	38.48	38.48	38.5	38.41	38.12	38.41	38.48	38.56	38.48	38.34	38.62	39.19
ccrD1 S. haemolyticus FDAARGOS517 CP033814[1213981..1215246] (AYX83926.1)	43.75	38.42	46.75	46.75	45.6	45.71	47.19	47.92	46.5	47.33	45.16	99.84	99.37	100	97.63	97.71	97.63	71.04	71.28	38.46	37.37	42.17	39.82	38.85	41.4	39.66	40.79	39.34	38.24	41.52	40.95	41.68	41.52	41.28	41.44	41.34	41.52	38.18	38.1	38.18	38.34	37.7	38.02	38.26	38.34	38.5	37.94	38.73	38.81
ccrD1 S. haemolyticus strain 6 CP102568[287039..288439] (UUY81088.1)	44.31	39.03	47.13	47.13	45.94	46.19	46.86	47.66	46.68	47.2	45.98	96.15	95.86	97.63	100	99.5	100	71.34	71.26	37.88	38.66	42.59	40.57	39.11	41.26	40.06	41.15	39.84	38.06	41.24	40.73	41.39	41.24	41.17	41.31	40.93	41.17	38.43	38.14	38.43	38.51	37.85	38.29	38.36	38.29	38.29	38.07	38.64	39.15
ccrD1 S. aureus ER04332 CP030518.1[376783..378183] (QFL25609.1)	44.16	39.1	47.2	47.2	46.09	46.34	46.86	47.81	46.83	47.5	45.91	96.07	95.79	97.71	99.5	100	99.5	71.34	71.26	37.81	38.66	42.69	40.35	39.04	41.52	39.77	41.15	39.91	38.14	41.39	40.88	41.53	41.39	41.31	41.46	41.08	41.31	38.36	38.07	38.36	38.43	37.78	38.22	38.29	38.22	38.22	38	38.64	39.15
ccrD1 S. aureus ER11327 CP051909[443469..444869] (QOA42770.1)	44.31	39.03	47.13	47.13	45.94	46.19	46.86	47.66	46.68	47.2	45.98	96.15	95.86	97.63	100	99.5	100	71.34	71.26	37.88	38.66	42.59	40.57	39.11	41.26	40.06	41.15	39.84	38.06	41.24	40.73	41.39	41.24	41.17	41.31	40.93	41.17	38.43	38.14	38.43	38.51	37.85	38.29	38.36	38.29	38.29	38.07	38.64	39.15
ccrD2 S. hominis K1 CP020618.1[1291803..1293194] (AUJ52226.1)	42.35	37.37	49.29	49.29	48.77	47.98	49.26	49.47	49.07	48.17	48.14	71.34	71.34	71.04	71.34	71.34	71.34	100	96.34	37.4	38.4	43.86	39.52	39	42.54	39.44	40.18	38.78	36.85	40.85	40.56	40.41	40.85	40.71	40.34	40.32	40.56	38.83	38.76	38.91	38.54	38.69	38.98	38.98	38.54	40.22	38.32	39.91	40.57
ccrD2 S. borealis GDY8P80P CP063443[1089306..1090697] (QOV86912.1)	42.8	37.3	49.22	49.22	48.4	47.83	49.33	49.1	48.25	48.32	48.36	71.41	71.41	71.28	71.26	71.26	71.26	96.34	100	37.91	38.25	43.96	39.88	38.78	42.88	39.44	40.62	39.81	37.14	40.85	40.56	40.41	40.85	40.56	40.34	40.25	40.78	39.27	39.05	39.34	38.76	38.91	39.27	39.27	38.61	40.36	38.69	40.28	40.57
ccrB-Ent E. faecium BMpECCcat NMZJ01000002.1[224130..225767] (OZN15792.1)	40.44	45.53	40.41	40.41	39.73	40.73	39.29	38.73	39.35	40.33	39.79	37.96	37.86	38.46	37.88	37.81	37.88	37.4	37.91	100	50.31	54.59	50.9	50.96	52.19	51.34	50.28	50.72	47	45.86	45.86	45.79	45.86	45.92	45.86	46.02	45.79	44.83	44.52	45.3	44.73	45.08	44.95	44.64	44.58	44.15	44.83	44.87	44.75
ccrB B. cereus AND1407 NZ JH792265[116226..117872] IC5 RS20290 (WP 000427707.1)	40.47	48.24	39.24	39.24	37.94	38.71	39.41	39.98	39.85	38.63	39.38	38.22	38.49	37.37	38.66	38.66	38.66	38.4	38.25	50.31	100	55.15	51.06	51.81	53.71	52.75	53	51.5	48.25	47.43	47.37	47.06	47.43	47.24	47.31	48.47	48.18	46.35	46.66	47.42	46.82	46.91	46.72	46.6	46.6	46.66	46.79	46.45	47.01
ccrB1 S. aureus NCTC10442 AB033763[25063..26214] ()	42.16	48.77	44.01	44.01	43.42	41.87	42.83	41.94	43.42	44.01	42.73	42.2	42.59	42.17	42.59	42.69	42.59	43.86	43.96	54.59	55.15	100	76.74	77	73.04	76.48	83.77	79.34	56.49	51.28	51.1	51.28	51.28	51.28	51.19	51.93	51.89	45.48	45.66	45.48	45.39	46.01	45.66	45.3	44.95	45.74	45.3	47.52	46.63
ccrB2 S. aureus Mu50 BA000017[6335..64986] (BAB56223.1)	39.88	45.71	41.43	41.43	41.43	41.23	41.59	40.84	41.28	41.74	41.72	40.13	40.32	39.82	40.57	40.35	40.57	39.52	39.88	50.9	51.06	76.74	100	81.15	70.96	81.28	79.8	78.27	54.92	50.25	50.25	50.37	50.25	50.25	50.31	50.53	51.18	44.01	44.01	44.6	44.41	44.51	44.26	43.94	43.94	44.57	44.19	45.61	44.42
ccrB3 S. aureus 85/2082 AB037671[6797..8425] (BAB47597.1)	39.28	45.32	41.28	41.28	41.51	40.62	41.06	41.6	40.83	41.66	41.87	39.04	39.3	38.85	39.11	39.04	39.11	39	38.78	50.96	51.81	77	81.15	100	71.41	84.71	82.2	81.46	55.97	50.93	51.12	50.87	50.93	51.12	50.93	50.22	50.93	43.13	43.5	43.59	43.84	43.75	43.82	42.94	43.25	43.88	43.94	45.61	45.24
ccrB4 S. aureus HDE288 AF411935.3[9207..10535] (AAL85205.1)	40.38	48.5	42.97	42.97	42.01	42.21	42.21	41.41	42.45	42.71	42.08	41.43	41.86	41.4	41.26	41.52	41.26	42.54	42.88	52.19	53.71	73.04	70.96	71.41	100	72.16	71.18	71.11	56.11	49.62	49.77	49.85	49.62	49.54	49.54	50.87	50.76	46.21	46.21	46.21	45.82	46.44	46.05	45.82	45.9	45.75	46.21	46.13	46.21
ccrB5 M. sciuri GVGS2 HG515014.1[30975..32603] (CDH98045.1)	40.26	45.12	42.42	42.42	42.79	41.45	41.44	42.6	42.42	43.55	42.39	40.13	40.25	39.66	40.06	39.77	40.06	39.44	39.44	51.34	52.75	76.48	81.28	84.71	72.16	100	82.2	80.36	55.78	51.24	51.18	51.24	51.24	51.3	51.3	50.65	50.81	44.19	44.95	44.74	44.41	45.45	45.32	44.13	44.01	44.57	44.82	45.24	44.74
ccrB6 S. saprophyticus ATCC15305 AP008934[41416..43044] (BAE17180.1)	41.31	46.7	41.81	41.81	41.81	41.3	42.63	42.06	41.51	42.19	41.87	40.57	40.61	40.79	41.15	41.15	41.15	40.18	40.62	50.28	53	83.77	79.8	82.2	71.18	82.2	100	82.69	54.24	51.12	50.87	51.06	51.12	50.93	51.06	51.77	52.05	45.39	45.26	46.14	45.1	45.32	45.39	45.45	45.64	46.14	45.32	45.43	45.36
ccrB7 S. saprophyticus TSU33 AB353724[15468..17096] (BAG24389.1)	39.35	45.32	42.26	42.26	41.51	40.47	40.91	41.22	41.89	42.72	41.72	39.48	39.59	39.34	39.84	39.91	39.84	38.78	39.81	50.72	51.5	79.34	78.27	81.46	71.11	80.36	82.69	100	54.92	52.67	52.48	52.73	52.67	52.61	52.67	52.39	52.36	44.19	44.32	44.67	43.78	44.44	44.7	44.01	44.26	44.26	44.57	44.55	44.11
ccrB8 M. caseolyticus JCSC7096 AB498756.1[15029..16657] (BAI83362.1)	40.53	43.62	41.18	41.18	40.12	40.29	40.28	39.97	40.12	40.42	40.56	37.77	38.04	38.24	38.06	38.14	38.06	36.85	37.14	47	48.25	56.49	54.92	55.97	56.11	55.78	54.24	54.92	100	47.73	47.79	47.6	47.73	47.6	47.29	48.45	48.66	42.86	43.8	44.09	43.13	43.23	43.42	43.3	43.3	42.04	43.86	44.09	44.15
ccrB9 S. haemolyticus BC5211 OL880246.1[1865..3508] (UII02035.1)	38.24	43.97	41.3	41.3	42.21	41.17	41.08	41.85	42.81	41	40.53	41.46	42.08	41.52	41.24	41.39	41.24	40.85	40.85	45.86	47.43	51.28	50.25	50.93	49.62	51.24	51.12	52.67	47.73	100	98.42	98.18	100	97.93	96.53	78.95	78.33	42.89	43.8	43.44	42.78	43.02	43.27	42.77	42.89	43.25	43.87	41.95	42.75
ccrE1 S. brunensis NRL/St 16/872T CP119327.1[2472194..2473837] (MCJ1671524.1)	37.93	43.97	41	41	42.06	40.86	41.08	41.62	42.28	40.77	40.3	40.95	41.57	40.95	40.73	40.88	40.73	40.56	40.56	45.86	47.37	51.1	50.25	51.12	49.77	51.18	50.87	52.48	47.79	98.42	100	98.91	98.42	99.15	97.45	78.95	78.64	42.83	43.68	43.44	42.59	42.95	43.2	42.71	42.89	43	43.8	41.95	42.57
ccrE1 S. haemolyticus FDAARGOS517 CP033814.1[1215539..1217182] (AYX83928.1)	37.86	43.9	41.07	41.07	42.06	40.94	41.08	41.78	42.51	40.92	40.3	41.61	42.22	41.68	41.39	41.53	41.39	40.41	40.41	45.79	47.06	51.28	50.37	50.87	49.85	51.24	51.06	52.73	47.6	98.18	98.91	100	98.18	98.54	97.87	78.83	78.51	43.08	43.93	43.64	43.15	43.14	43.39	43.14	43.2	43.43	44.18	42.07	42.69
ccrE1 S. haemolyticus strain 6 CP102568.1[288732..290375] (UUY81090.1)	38.24	43.97	41.3	41.3	42.21	41.17	41.08	41.85	42.81	41	40.53	41.46	42.08	41.52	41.24	41.39	41.24	40.85	40.85	45.86	47.43	51.28	50.25	50.93	49.62	51.24	51.12	52.67	47.73	100	98.42	98.18	100	97.93	96.53	78.95	78.33	42.89	43.8	43.44	42.78	43.02	43.27	42.77	42.89	43.25	43.87	41.95	42.75
ccrE1 S. aureus ER04332 CP030518.1[374847..376490] (QFL25607.1)	38.08	43.97	41.07	41.07	42.06	40.86	41.08	41.47	42.36	40.7	40.23	41.31	41.86	41.28	41.17	41.31	41.17	40.71	40.56	45.92	47.24	51.28	50.25	51.12	49.54	51.3	50.93	52.61	47.6	97.93	99.15	98.54	97.93	100	97.81	78.77	78.58	42.4	43.37	42.97	42.34	42.64	42.89	42.4	42.71	42.69	43.62	41.76	42.38
ccrE1 S. aureus ER11327 CP051909.1[441533..443176] (QOA42768.1)	37.86	43.77	41.07	41.07	42.06	41.02	40.93	41.62	42.51	40.85	40.3	41.46	42.01	41.44	41.31	41.46	41.31	40.34	40.34	45.86	47.31	51.19	50.31	50.93	49.54	51.3	51.06	52.67	47.29	96.53	97.45	97.87	96.53	97.81	100	79.62	79.49	42.64	43.43	43.17	42.84	42.89	42.95	42.64	43.02	43.25	43.8	42.01	42.63
ccrE2 S. hominis K1 CP020618.1[1293508..1295154] (AUJ52228.1)	40.56	45.08	41.36	41.36	40.83	41.3	40.69	41.22	41.21	40.23	40.21	41.08	41.41	41.34	40.93	41.08	40.93	40.32	40.25	46.02	48.47	51.93	50.53	50.22	50.87	50.65	51.77	52.39	48.45	78.95	78.95	78.83	78.95	78.77	79.62	100	96.65	43.12	43.72	43.75	43.5	43.62	43.43	43	43.25	43.66	43.91	42.61	42.92
ccrE2 S. borealis GDY8P80P CP063443.1[1091010..1092653] (QOV86914.1)	40.72	45.3	41.6	41.6	40.77	41.62	40.93	42.16	41.53	40.47	40.68	41.24	41.64	41.52	41.17	41.31	41.17	40.56	40.78	45.79	48.18	51.89	51.18	50.93	50.76	50.81	52.05	52.36	48.66	78.33	78.64	78.51	78.33	78.58	79.49	96.65	100	43.39	43.8	44.04	43.52	43.7	43.58	43.27	43.2	43.87	44.24	42.81	42.94
ccrC1 allele 1 S. aureus JCSC6082 P5747 AB373032.1[7365..9041] (BAG71445.1)	39.15	45.38	40.81	40.81	41.87	40.6	41.72	42.25	41.87	39.23	39.07	38.43	38.48	38.18	38.43	38.36	38.43	38.83	39.27	44.83	46.35	45.48	44.01	43.13	46.21	44.19	45.39	44.19	42.86	42.89	42.83	43.08	42.89	42.4	42.64	43.12	43.39	100	94.28	99.74	89.14	94.22	95.53	98.09	96.48	88.79	94.28	67.08	67.38
ccrC1 allele 2 S. aureus TSGH17 AB512767[7232..8908] (BAK57465.1)	38.85	45.51	41.34	41.34	41.72	40.83	41.72	42.48	42.24	39.76	39.37	38.29	38.48	38.1	38.14	38.07	38.14	38.76	39.05	44.52	46.66	45.66	44.01	43.5	46.21	44.95	45.26	44.32	43.8	43.8	43.68	43.93	43.8	43.37	43.43	43.72	43.8	94.28	100	95.88	87.85	94.93	96.84	93.2	91.83	86.37	97.86	68.99	69.4
ccrC1 allele 3 S. aureus 85/2082 AB038513[14968..16521] (BAC53834.1)	39.15	45.46	40.81	40.81	41.87	40.6	41.64	42.25	41.87	39.23	39.07	38.43	38.5	38.18	38.43	38.36	38.43	38.91	39.34	45.3	47.42	45.48	44.6	43.59	46.21	44.74	46.14	44.67	44.09	43.44	43.44	43.64	43.44	42.97	43.17	43.75	44.04	99.74	95.88	100	88.48	94.14	96.14	97.68	96.01	88.74	95.69	67.25	67.5
ccrC1 allele 4 S. aureus M U10927[6864..7514,7800..8546] (AAL26661.1,AAL26662.1)	38.78	45.34	41.42	41.42	41.64	42.11	41.04	42.17	41.79	40.06	39.67	38.36	38.41	38.34	38.51	38.43	38.51	38.54	38.76	44.73	46.82	45.39	44.41	43.84	45.82	44.41	45.1	43.78	43.13	42.78	42.59	43.15	42.78	42.34	42.84	43.5	43.52	89.14	87.85	88.48	100	90.16	88.96	89.98	90.81	87.87	88.21	66.89	66.71
ccrC1 allele 5 S. haemolyticus JCSC1435 AP006716[64143..65819] (BAE03365.1)	38.78	45.44	41.34	41.34	41.64	40.38	41.64	42.25	42.24	39.83	39.59	37.93	38.12	37.7	37.85	37.78	37.85	38.69	38.91	45.08	46.91	46.01	44.51	43.75	46.44	45.45	45.32	44.44	43.23	43.02	42.95	43.14	43.02	42.64	42.89	43.62	43.7	94.22	94.93	94.14	90.16	100	96.3	93.02	92.07	87.6	94.39	67.2	67.44
ccrC1 allele 6 S. haemolyticus 20-60 EF190467[1..1677] (ABP68832.1)	39.08	45.44	40.96	40.96	41.34	40.38	41.72	42.1	41.72	39.61	38.99	38.22	38.41	38.02	38.29	38.22	38.29	38.98	39.27	44.95	46.72	45.66	44.26	43.82	46.05	45.32	45.39	44.7	43.42	43.27	43.2	43.39	43.27	42.89	42.95	43.43	43.58	95.53	96.84	96.14	88.96	96.3	100	94.34	92.96	87.6	96.48	67.38	67.62
ccrC1 allele 7 S. epidermidis3-48 EF190468[1..1677] (ABP68833.1)	39.52	45.57	40.51	40.51	41.87	40.91	42.01	41.95	41.57	39.23	38.77	38.43	38.48	38.26	38.36	38.29	38.36	38.98	39.27	44.64	46.6	45.3	43.94	42.94	45.82	44.13	45.45	44.01	43.3	42.77	42.71	43.14	42.77	42.4	42.64	43	43.27	98.09	93.2	97.68	89.98	93.02	94.34	100	97.5	89.86	93.02	66.85	67.32
ccrC1 allele 8 S. aureus UMCG-M4 GQ902038.2[7113..8789] (ADC79459.1)	39.37	45.31	40.29	40.29	41.64	41.13	41.57	41.57	41.72	39.31	38.84	38.51	38.56	38.34	38.29	38.22	38.29	38.54	38.61	44.58	46.6	44.95	43.94	43.25	45.9	44.01	45.64	44.26	43.3	42.89	42.89	43.2	42.89	42.71	43.02	43.25	43.2	96.48	91.83	96.01	90.81	92.07	92.96	97.5	100	90.16	93.02	66.91	67.2
ccrC1 allele 9 S. saprophyticus ATCC15305 AP008934[56975..58657] (BAE17191.1)	39.08	45.18	41.64	41.64	41.72	41.28	41.19	43.01	43	40.14	40.12	38.43	38.48	38.5	38.29	38.22	38.29	40.22	40.36	44.15	46.66	45.74	44.57	43.88	45.75	44.57	46.14	44.26	42.04	43.25	43	43.43	43.25	42.69	43.25	43.66	43.87	88.79	86.37	88.74	87.87	87.6	87.6	89.86	90.16	100	86.01	66.79	67.26
ccrC1 allele 10 S. aureus UMCG-M4 GQ902038.2[22724..24403] (ADC79473.1)	39.6	45.38	41.04	41.04	41.49	41.21	41.64	42.4	42.09	39.91	39.14	38.14	38.34	37.94	38.07	38	38.07	38.32	38.69	44.83	46.79	45.3	44.19	43.94	46.21	44.82	45.32	44.57	43.86	43.87	43.8	44.18	43.87	43.62	43.8	43.91	44.24	94.28	97.86	95.69	88.21	94.39	96.48	93.02	93.02	86.01	100	68.87	69.23
ccrC2 b S. aureus 55-99-44 MG674089.1[11327..13012] (AVK70335.1)	39.36	46.63	42	42	41.32	41.49	41.77	41.93	41.55	41.62	41.3	38.64	38.62	38.73	38.64	38.64	38.64	39.91	40.28	44.87	46.45	47.52	45.61	45.61	46.13	45.24	45.43	44.55	44.09	41.95	41.95	42.07	41.95	41.76	42.01	42.61	42.81	67.08	68.99	67.25	66.89	67.2	67.38	66.85	66.91	66.79	68.87	100	93.06
ccrC2 S S. aureus BA01611 KR187111[30895..32580] (ALF44648.1)	38.39	46.11	42.52	42.52	41.55	41.19	42.29	42.38	41.77	41.02	40.78	39.15	39.19	38.81	39.15	39.15	39.15	40.57	40.57	44.75	47.01	46.63	44.42	45.24	46.21	44.74	45.36	44.11	44.15	42.75	42.57	42.69	42.75	42.38	42.63	42.92	42.94	67.38	69.4	67.5	66.71	67.44	67.62	67.32	67.2	67.26	69.23	93.06	100

## Sheet: Table S6. Pairwise identity aa
Table S6. Pairwise identity matrix of amino acid sequences of translated ccr recombinase genes created by Clustal2.1
The ccr sequences were retrieved from NCBI GenBank database. The gene name is followed by species and strain description, followed by genome accession number. The position of the gene is provided in brackets relative to the genome accession number, the protein GenBank accession number is given in parentheses.	ccrA-Ent E. faecium BMpECCcat NMZJ01000002.1[225771..227144] (WP 002286108.1)	ccrA B. cereus AND1407 NZ JH792265[114694..116241] (WP36800485.1)	ccrA1 S. aureus COL CP000046[47998..49347] (AAW38691.1)	ccrA1 S. aureus NCTC10442 AB033763[10865..12214] (BAA86648.1)	ccrA2 S. aureus Mu50 BA000017[65008..66357] (BAB56224.1)	ccrA3 S. aureus 85/2082 AB037671[5430..6776] (BAB47596.1)	ccrA4 S. aureus HDE288 AF411935[7849..9210] (AAL85204.1)	ccrA5 S. pseudintermedius KM241 AM904731[4627..5976] (CAP17701.1)	ccrA5 S. haemolyticus H9 EU934095.1[1..1335] (ACL13552.1)	ccrA6 S. aureus SHP6P021P MN220716.1[48983-47634] (QHW08632.1)	ccrA7 M. sciuri MCS24 AB587080.1[1..1353] (BAJ53092.1)	ccrA8 S. haemolyticus BC5211 OL880246.1[172..1572] (UII02033.1)	ccrD1 S. brunensis NRL /St 16/872T CP119327.1[2470501..2471907] (MCJ1671522.1)	ccrD1 S. haemolyticus FDAARGOS517 CP033814[1213981..1215246] (AYX83926.1)	ccrD1 S. haemolyticus strain 6 CP102568[287039..288439] (UUY81088.1)	ccrD1 S. aureus ER04332 CP030518.1[376783..378183] (QFL25609.1)	ccrD1 S. aureus ER11327 CP051909[443469..444869] (QOA42770.1)	ccrD2 S. hominis K1 CP020618.1[1291803..1293194] (AUJ52226.1)	ccrD2 S. borealis GDY8P80P CP063443[1089306..1090697] (QOV86912.1)	ccrB-Ent E. faecium BMpECCcat NMZJ01000002.1[224130..225767] (OZN15792.1)	ccrB B. cereus AND1407 NZ JH792265[116226..117872] IC5 RS20290 (WP 000427707.1)	ccrB1 S. aureus NCTC10442 AB033763[25063..26214] ()	ccrB2 S. aureus Mu50 BA000017[6335..64986] (BAB56223.1)	ccrB3 S. aureus 85/2082 AB037671[6797..8425] (BAB47597.1)	ccrB4 S. aureus HDE288 AF411935.3[9207..10535] (AAL85205.1)	ccrB5 M. sciuri GVGS2 HG515014.1[30975..32603] (CDH98045.1)	ccrB6 S. saprophyticus ATCC15305 AP008934[41416..43044] (BAE17180.1)	ccrB7 S. saprophyticus TSU33 AB353724[15468..17096] (BAG24389.1)	ccrB8 M. caseolyticus JCSC7096 AB498756.1[15029..16657] (BAI83362.1)	ccrB9 S. haemolyticus BC5211 OL880246.1[1865..3508] (UII02035.1)	ccrE1 S. brunensis NRL/St 16/872T CP119327.1[2472194..2473837] (MCJ1671524.1)	ccrE1 S. haemolyticus FDAARGOS517 CP033814.1[1215539..1217182] (AYX83928.1)	ccrE1 S. haemolyticus strain 6 CP102568.1[288732..290375] (UUY81090.1)	ccrE1 S. aureus ER04332 CP030518.1[374847..376490] (QFL25607.1)	ccrE1 S. aureus ER11327 CP051909.1[441533..443176] (QOA42768.1)	ccrE2 S. hominis K1 CP020618.1[1293508..1295154] (AUJ52228.1)	ccrE2 S. borealis GDY8P80P CP063443.1[1091010..1092653] (QOV86914.1)	ccrC1 allele 1 S. aureus JCSC6082 P5747 AB373032.1[7365..9041] (BAG71445.1)	ccrC1 allele 2 S. aureus TSGH17 AB512767[7232..8908] (BAK57465.1)	ccrC1 allele 3 S. aureus 85/2082 AB038513[14968..16521] (BAC53834.1)	ccrC1 allele 4 S. aureus M U10927[6864..7514,7800..8546] (AAL26661.1,AAL26662.1)	ccrC1 allele 5 S. haemolyticus JCSC1435 AP006716[64143..65819] (BAE03365.1)	ccrC1 allele 6 S. haemolyticus 20-60 EF190467[1..1677] (ABP68832.1)	ccrC1 allele 7 S. epidermidis3-48 EF190468[1..1677] (ABP68833.1)	ccrC1 allele 8 S. aureus UMCG-M4 GQ902038.2[7113..8789] (ADC79459.1)	ccrC1 allele 9 S. saprophyticus ATCC15305 AP008934[56975..58657] (BAE17191.1)	ccrC1 allele 10 S. aureus UMCG-M4 GQ902038.2[22724..24403] (ADC79473.1)	ccrC2 b S. aureus 55-99-44 MG674089.1[11327..13012] (AVK70335.1)	ccrC2 S S. aureus BA01611 KR187111[30895..32580] (ALF44648.1)
ccrA-Ent E. faecium BMpECCcat NMZJ01000002.1[225771..227144] (WP 002286108.1)	100	22.12	26.32	26.32	27	26.9	23.85	26.77	26.32	27.92	25.86	26.7	26.47	26.82	26.24	26.24	26.24	25.34	25.34	23.94	24.28	23.37	23.61	23.61	25.7	23.39	24.05	23.16	21.38	20.49	20.94	20.94	20.49	21.16	21.16	21.33	21.6	22.22	22.89	22.68	22.72	22.67	22.89	22.44	22.44	22.89	23.11	21.56	21.56
ccrA B. cereus AND1407 NZ JH792265[114694..116241] (WP36800485.1)	22.12	100	22.88	22.88	21.74	24.08	21.79	23.09	23.57	23.34	22.37	20.85	20.85	21.34	20.85	20.63	20.85	19.96	19.96	30.63	36.65	34.27	30.69	30.89	34.12	30.89	31.68	31.49	29.96	26.55	26.55	26.55	26.55	26.55	26.35	28.09	28.34	29.34	28.94	29.24	28.8	28.74	28.74	29.14	29.94	29.54	29.34	29.74	30.34
ccrA1 S. aureus COL CP000046[47998..49347] (AAW38691.1)	26.32	22.88	100	100	74.83	78.52	54.69	77.48	75.72	77.51	79.29	33.78	33.78	33.09	33.56	33.56	33.56	32.89	33.33	21.44	21.9	22.39	23.6	23.15	22.8	23.15	23.37	23.15	23.82	23.6	23.15	23.15	23.6	23.15	23.15	23.99	23.82	20.32	20.77	20.88	21.04	20.77	20.54	20.77	20.99	20.99	20.99	23.25	24.15
ccrA1 S. aureus NCTC10442 AB033763[10865..12214] (BAA86648.1)	26.32	22.88	100	100	74.83	78.52	54.69	77.48	75.72	77.51	79.29	33.78	33.78	33.09	33.56	33.56	33.56	32.89	33.33	21.44	21.9	22.39	23.6	23.15	22.8	23.15	23.37	23.15	23.82	23.6	23.15	23.15	23.6	23.15	23.15	23.99	23.82	20.32	20.77	20.88	21.04	20.77	20.54	20.77	20.99	20.99	20.99	23.25	24.15
ccrA2 S. aureus Mu50 BA000017[65008..66357] (BAB56224.1)	27	21.74	74.83	74.83	100	72.71	50.89	72.75	71.94	69.93	68.6	32.44	32.44	31.36	32.44	32.44	32.44	32.44	32.66	22.35	20.99	24.48	23.37	22.92	23.32	23.82	23.6	22.7	23.15	23.82	23.82	23.82	23.82	24.04	24.27	25.11	24.94	20.77	20.54	21.35	20.81	20.77	20.32	20.77	20.77	20.77	20.77	22.57	23.48
ccrA3 S. aureus 85/2082 AB037671[5430..6776] (BAB47596.1)	26.9	24.08	78.52	78.52	72.71	100	53.47	78.05	78.52	74.05	75.45	34.75	34.98	34.16	34.53	34.53	34.53	31.61	31.39	22.17	21.04	23.05	22.75	22.97	23.64	23.2	23.42	23.2	24.32	24.77	24.55	24.55	24.77	24.77	25	25.62	25.45	20.59	20.59	21.16	20.86	20.59	20.36	20.59	20.81	21.04	20.81	23.76	24.43
ccrA4 S. aureus HDE288 AF411935[7849..9210] (AAL85204.1)	23.85	21.79	54.69	54.69	50.89	53.47	100	53.05	53.79	55.36	52.9	33.48	33.26	33.5	33.26	33.26	33.26	32.67	32.22	22.37	21.03	22.99	21.83	22.27	24.16	20.94	22.05	21.83	24.05	21.6	21.38	21.38	21.6	21.6	21.83	21.78	21.83	21.92	22.37	22.56	21.3	22.15	21.7	22.15	21.92	21.92	22.15	25.06	25.73
ccrA5 S. pseudintermedius KM241 AM904731[4627..5976] (CAP17701.1)	26.77	23.09	77.48	77.48	72.75	78.05	53.05	100	86.26	74.1	73.87	33.26	33.26	33	32.81	33.03	32.81	32.81	33.03	21.92	22.5	22.69	22.5	22.73	23.32	22.73	22.27	22.73	23.86	22.73	22.5	22.5	22.73	22.5	22.73	23.58	23.41	21.82	21.82	22.04	22.1	21.82	21.59	21.82	21.82	22.27	21.59	25.68	25.91
ccrA5 S. haemolyticus H9 EU934095.1[1..1335] (ACL13552.1)	26.32	23.57	75.72	75.72	71.94	78.52	53.79	86.26	100	72.61	72.83	32.89	32.89	32.59	32.66	32.89	32.66	30.87	30.43	21.67	23.02	24.78	23.37	23.6	25.13	23.6	24.04	23.6	24.04	24.04	23.82	23.82	24.04	23.82	24.04	23.99	23.82	22.12	22.12	22.74	22.4	22.12	21.9	22.12	22.35	22.57	21.9	25.96	26.19
ccrA6 S. aureus SHP6P021P MN220716.1[48983-47634] (QHW08632.1)	27.92	23.34	77.51	77.51	69.93	74.05	55.36	74.1	72.61	100	77.51	33.56	33.78	33.33	34.23	34.23	34.23	31.99	32.66	22.12	21.22	24.18	23.37	24.04	24.35	24.49	24.49	24.72	24.72	22.7	22.47	22.47	22.7	22.47	22.7	23.77	24.04	20.77	20.77	21.35	20.36	20.77	20.54	20.77	20.77	21.22	20.99	23.7	24.38
ccrA7 M. sciuri MCS24 AB587080.1[1..1353] (BAJ53092.1)	25.86	22.37	79.29	79.29	68.6	75.45	52.9	73.87	72.83	77.51	100	31.25	31.47	30.54	31.25	31.25	31.25	30.8	31.25	22.07	21.85	22.69	21.97	22.2	23.77	22.2	21.97	21.97	23.77	21.97	21.75	21.75	21.97	21.75	21.75	22.37	22.42	19.82	19.82	20.14	20.09	19.82	19.59	20.27	20.27	20.27	20.05	24.32	24.55
ccrA8 S. haemolyticus BC5211 OL880246.1[172..1572] (UII02033.1)	26.7	20.85	33.78	33.78	32.44	34.75	33.48	33.26	32.89	33.56	31.25	100	98.93	99.52	96.57	96.57	96.57	69.55	68.9	20.26	22.44	22.71	23.43	22.99	24.11	23.21	23.86	23.21	21.69	20.39	20.61	20.61	20.39	20.82	21.26	21.65	22.13	20	20.43	20.41	19.61	20.22	20.43	20.22	20.65	20.65	20.65	21.3	21.09
ccrD1 S. brunensis NRL /St 16/872T CP119327.1[2470501..2471907] (MCJ1671522.1)	26.47	20.85	33.78	33.78	32.44	34.98	33.26	33.26	32.89	33.78	31.47	98.93	100	99.05	96.35	96.35	96.35	69.55	68.9	20.26	22.17	22.71	23.43	22.99	23.86	23.21	23.64	22.99	21.65	20.3	20.52	20.52	20.3	20.73	21.17	21.55	22.03	19.91	20.35	20.41	19.52	20.13	20.35	20.13	20.56	20.56	20.56	21.43	20.78
ccrD1 S. haemolyticus FDAARGOS517 CP033814[1213981..1215246] (AYX83926.1)	26.82	21.34	33.09	33.09	31.36	34.16	33.5	33	32.59	33.33	30.54	99.52	99.05	100	97.62	98.1	97.62	69.62	69.14	20.96	22.89	22.71	23.26	23.02	24.86	23.5	23.74	23.5	23.02	20.14	20.38	20.38	20.14	20.38	20.86	21.29	21.82	20	20.72	20.45	19.57	20.48	20.72	20.24	20.72	20.48	20.72	21.93	21.45
ccrD1 S. haemolyticus strain 6 CP102568[287039..288439] (UUY81088.1)	26.24	20.85	33.56	33.56	32.44	34.53	33.26	32.81	32.66	34.23	31.25	96.57	96.35	97.62	100	99.57	100	69.11	68.47	20.26	23.09	23.3	23.86	23.43	23.86	23.86	24.51	23.64	21.26	20.17	20.39	20.39	20.17	20.82	21.26	21.65	22.13	20	20.43	20.41	19.61	20.22	20.43	20.22	20.65	20.65	20.65	21.74	21.3
ccrD1 S. aureus ER04332 CP030518.1[376783..378183] (QFL25609.1)	26.24	20.63	33.56	33.56	32.44	34.53	33.26	33.03	32.89	34.23	31.25	96.57	96.35	98.1	99.57	100	99.57	69.33	68.68	20.26	23.09	23.01	23.64	23.21	24.11	23.64	24.3	23.43	21.69	20.39	20.61	20.61	20.39	21.04	21.48	21.86	22.34	19.78	20.22	20.18	19.39	20	20.22	20	20.43	20.43	20.43	21.52	21.09
ccrD1 S. aureus ER11327 CP051909[443469..444869] (QOA42770.1)	26.24	20.85	33.56	33.56	32.44	34.53	33.26	32.81	32.66	34.23	31.25	96.57	96.35	97.62	100	99.57	100	69.11	68.47	20.26	23.09	23.3	23.86	23.43	23.86	23.86	24.51	23.64	21.26	20.17	20.39	20.39	20.17	20.82	21.26	21.65	22.13	20	20.43	20.41	19.61	20.22	20.43	20.22	20.65	20.65	20.65	21.74	21.3
ccrD2 S. hominis K1 CP020618.1[1291803..1293194] (AUJ52226.1)	25.34	19.96	32.89	32.89	32.44	31.61	32.67	32.81	30.87	31.99	30.8	69.55	69.55	69.62	69.11	69.33	69.11	100	94.17	19.74	20.18	22.42	21.18	21.18	25.13	21.18	21.83	21.83	20.31	18.78	19	19	18.78	18.78	18.78	18.74	18.78	19.69	19.47	20.41	18.64	19.47	19.69	19.91	19.26	19.91	19.26	21.23	21.23
ccrD2 S. borealis GDY8P80P CP063443[1089306..1090697] (QOV86912.1)	25.34	19.96	33.33	33.33	32.66	31.39	32.22	33.03	30.43	32.66	31.25	68.9	68.9	69.14	68.47	68.68	68.47	94.17	100	19.74	20.39	22.42	21.62	21.4	24.87	21.4	21.83	21.83	20.96	19	19	19	19	18.78	18.78	18.95	19.43	19.04	19.26	19.73	18.64	19.26	19.47	19.26	18.6	19.26	19.04	21.23	20.57
ccrB-Ent E. faecium BMpECCcat NMZJ01000002.1[224130..225767] (OZN15792.1)	23.94	30.63	21.44	21.44	22.35	22.17	22.37	21.92	21.67	22.12	22.07	20.26	20.26	20.96	20.26	20.26	20.26	19.74	19.74	100	40.22	43.62	38.4	39.33	43.21	38.78	38.78	39.33	38.06	30.91	31.28	31.28	30.91	31.66	31.84	31.78	32.4	31.18	31.18	31.94	30.48	31.37	30.99	31.18	31.75	30.61	31.37	32.13	31.56
ccrB B. cereus AND1407 NZ JH792265[116226..117872] IC5 RS20290 (WP 000427707.1)	24.28	36.65	21.9	21.9	20.99	21.04	21.03	22.5	23.02	21.22	21.85	22.44	22.17	22.89	23.09	23.09	23.09	20.18	20.39	40.22	100	44.39	40	39.63	46.82	40.19	38.32	38.69	38.5	31.4	31.78	31.59	31.4	31.78	31.96	33.77	34.02	31.64	31.83	32.28	30.94	32.02	31.83	31.45	32.02	30.89	32.02	33.15	33.9
ccrB1 S. aureus NCTC10442 AB033763[25063..26214] ()	23.37	34.27	22.39	22.39	24.48	23.05	22.99	22.69	24.78	24.18	22.69	22.71	22.71	22.71	23.3	23.01	23.3	22.42	22.42	43.62	44.39	100	72.61	72.61	68.35	72.34	76.33	72.87	48.53	38.71	38.98	38.98	38.71	38.98	38.98	41.02	41.13	30.13	30.13	30.13	30.21	30.13	29.87	29.87	30.67	29.33	30.4	33.07	33.33
ccrB2 S. aureus Mu50 BA000017[6335..64986] (BAB56223.1)	23.61	30.69	23.6	23.6	23.37	22.75	21.83	22.5	23.37	23.37	21.97	23.43	23.43	23.26	23.86	23.64	23.86	21.18	21.62	38.4	40	72.61	100	86.53	74.21	85.61	83.76	82.84	48.51	38.92	39.29	39.29	38.92	39.29	39.66	40.52	41.53	28.95	29.14	29.4	29.2	29.33	28.95	28.76	28.95	28.38	29.33	31.62	30.86
ccrB3 S. aureus 85/2082 AB037671[6797..8425] (BAB47597.1)	23.61	30.89	23.15	23.15	22.92	22.97	22.27	22.73	23.6	24.04	22.2	22.99	22.99	23.02	23.43	23.21	23.43	21.18	21.4	39.33	39.63	72.61	86.53	100	74.66	89.3	86.9	88.75	47.96	38.18	38.55	38.55	38.18	38.55	39.11	39.59	40.41	29.71	29.52	30.2	30.34	29.71	29.33	29.52	29.9	29.33	29.9	31.81	31.24
ccrB4 S. aureus HDE288 AF411935.3[9207..10535] (AAL85205.1)	25.7	34.12	22.8	22.8	23.32	23.64	24.16	23.32	25.13	24.35	23.77	24.11	23.86	24.86	23.86	24.11	23.86	25.13	24.87	43.21	46.82	68.35	74.21	74.66	100	74.43	73.76	73.3	50.11	38.81	39.27	39.27	38.81	38.81	38.81	41	41.55	31.35	31.12	31.35	31.88	31.12	30.89	31.12	31.81	30.21	31.35	34.1	33.64
ccrB5 M. sciuri GVGS2 HG515014.1[30975..32603] (CDH98045.1)	23.39	30.89	23.15	23.15	23.82	23.2	20.94	22.73	23.6	24.49	22.2	23.21	23.21	23.5	23.86	23.64	23.86	21.18	21.4	38.78	40.19	72.34	85.61	89.3	74.43	100	84.87	85.24	48.88	38.18	38.55	38.55	38.18	38.55	39.11	40.33	41.15	29.14	28.76	29.6	29.58	28.95	28.57	28.95	29.52	29.14	29.14	31.43	30.86
ccrB6 S. saprophyticus ATCC15305 AP008934[41416..43044] (BAE17180.1)	24.05	31.68	23.37	23.37	23.6	23.42	22.05	22.27	24.04	24.49	21.97	23.86	23.64	23.74	24.51	24.3	24.51	21.83	21.83	38.78	38.32	76.33	83.76	86.9	73.76	84.87	100	86.35	48.51	38.36	38.73	38.73	38.36	38.73	39.29	40.71	41.34	29.9	29.71	30.4	30.15	29.71	29.52	29.71	30.1	29.33	30.1	30.86	30.67
ccrB7 S. saprophyticus TSU33 AB353724[15468..17096] (BAG24389.1)	23.16	31.49	23.15	23.15	22.7	23.2	21.83	22.73	23.6	24.72	21.97	23.21	22.99	23.5	23.64	23.43	23.64	21.83	21.83	39.33	38.69	72.87	82.84	88.75	73.3	85.24	86.35	100	49.44	39.85	40.22	40.22	39.85	40.22	40.78	40.89	41.53	29.52	29.33	30	30.15	29.52	29.14	29.33	30.1	29.52	29.71	31.62	31.05
ccrB8 M. caseolyticus JCSC7096 AB498756.1[15029..16657] (BAI83362.1)	21.38	29.96	23.82	23.82	23.15	24.32	24.05	23.86	24.04	24.72	23.77	21.69	21.65	23.02	21.26	21.69	21.26	20.31	20.96	38.06	38.5	48.53	48.51	47.96	50.11	48.88	48.51	49.44	100	35.07	35.45	35.45	35.07	35.45	35.26	36.5	36.94	28	28.57	28.86	27.67	28.57	28.19	28	28	26.1	28.57	29.52	29.71
ccrB9 S. haemolyticus BC5211 OL880246.1[1865..3508] (UII02035.1)	20.49	26.55	23.6	23.6	23.82	24.77	21.6	22.73	24.04	22.7	21.97	20.39	20.3	20.14	20.17	20.39	20.17	18.78	19	30.91	31.4	38.71	38.92	38.18	38.81	38.18	38.36	39.85	35.07	100	98.54	98.9	100	97.81	96.34	78.79	77.7	27.05	26.86	28.23	27.48	26.67	26.86	27.05	27.81	27.62	26.86	25.9	26.29
ccrE1 S. brunensis NRL/St 16/872T CP119327.1[2472194..2473837] (MCJ1671524.1)	20.94	26.55	23.15	23.15	23.82	24.55	21.38	22.5	23.82	22.47	21.75	20.61	20.52	20.38	20.39	20.61	20.39	19	19	31.28	31.78	38.98	39.29	38.55	39.27	38.55	38.73	40.22	35.45	98.54	100	99.63	98.54	98.9	96.71	78.24	77.51	27.05	26.86	28.23	27.48	26.67	26.86	27.05	27.81	27.62	26.86	25.9	26.29
ccrE1 S. haemolyticus FDAARGOS517 CP033814.1[1215539..1217182] (AYX83928.1)	20.94	26.55	23.15	23.15	23.82	24.55	21.38	22.5	23.82	22.47	21.75	20.61	20.52	20.38	20.39	20.61	20.39	19	19	31.28	31.59	38.98	39.29	38.55	39.27	38.55	38.73	40.22	35.45	98.9	99.63	100	98.9	98.9	97.07	78.61	77.88	27.05	26.86	28.23	27.48	26.67	26.86	27.05	27.81	27.62	26.86	25.9	26.29
ccrE1 S. haemolyticus strain 6 CP102568.1[288732..290375] (UUY81090.1)	20.49	26.55	23.6	23.6	23.82	24.77	21.6	22.73	24.04	22.7	21.97	20.39	20.3	20.14	20.17	20.39	20.17	18.78	19	30.91	31.4	38.71	38.92	38.18	38.81	38.18	38.36	39.85	35.07	100	98.54	98.9	100	97.81	96.34	78.79	77.7	27.05	26.86	28.23	27.48	26.67	26.86	27.05	27.81	27.62	26.86	25.9	26.29
ccrE1 S. aureus ER04332 CP030518.1[374847..376490] (QFL25607.1)	21.16	26.55	23.15	23.15	24.04	24.77	21.6	22.5	23.82	22.47	21.75	20.82	20.73	20.38	20.82	21.04	20.82	18.78	18.78	31.66	31.78	38.98	39.29	38.55	38.81	38.55	38.73	40.22	35.45	97.81	98.9	98.9	97.81	100	97.44	78.24	77.51	26.48	26.29	27.62	26.91	26.1	26.29	26.48	27.24	27.05	26.29	25.71	26.1
ccrE1 S. aureus ER11327 CP051909.1[441533..443176] (QOA42768.1)	21.16	26.35	23.15	23.15	24.27	25	21.83	22.73	24.04	22.7	21.75	21.26	21.17	20.86	21.26	21.48	21.26	18.78	18.78	31.84	31.96	38.98	39.66	39.11	38.81	39.11	39.29	40.78	35.26	96.34	96.71	97.07	96.34	97.44	100	80.26	79.34	27.05	26.86	27.82	26.72	26.67	27.05	27.05	27.81	27.62	26.86	26.29	26.67
ccrE2 S. hominis K1 CP020618.1[1293508..1295154] (AUJ52228.1)	21.33	28.09	23.99	23.99	25.11	25.62	21.78	23.58	23.99	23.77	22.37	21.65	21.55	21.29	21.65	21.86	21.65	18.74	18.95	31.78	33.77	41.02	40.52	39.59	41	40.33	40.71	40.89	36.5	78.79	78.24	78.61	78.79	78.24	80.26	100	97.62	28.14	27.57	28.97	27.24	27.38	27.57	27.76	28.52	27.76	27.76	26.24	26.81
ccrE2 S. borealis GDY8P80P CP063443.1[1091010..1092653] (QOV86914.1)	21.6	28.34	23.82	23.82	24.94	25.45	21.83	23.41	23.82	24.04	22.42	22.13	22.03	21.82	22.13	22.34	22.13	18.78	19.43	32.4	34.02	41.13	41.53	40.41	41.55	41.15	41.34	41.53	36.94	77.7	77.51	77.88	77.7	77.51	79.34	97.62	100	28	27.43	28.83	27.29	27.24	27.62	27.81	28.57	27.81	27.62	26.48	26.67
ccrC1 allele 1 S. aureus JCSC6082 P5747 AB373032.1[7365..9041] (BAG71445.1)	22.22	29.34	20.32	20.32	20.77	20.59	21.92	21.82	22.12	20.77	19.82	20	19.91	20	20	19.78	20	19.69	19.04	31.18	31.64	30.13	28.95	29.71	31.35	29.14	29.9	29.52	28	27.05	27.05	27.05	27.05	26.48	27.05	28.14	28	100	93.91	99.81	89.59	95.52	95.16	99.28	97.85	92.65	94.44	64.34	63.98
ccrC1 allele 2 S. aureus TSGH17 AB512767[7232..8908] (BAK57465.1)	22.89	28.94	20.77	20.77	20.54	20.59	22.37	21.82	22.12	20.77	19.82	20.43	20.35	20.72	20.43	20.22	20.43	19.47	19.26	31.18	31.83	30.13	29.14	29.52	31.12	28.76	29.71	29.33	28.57	26.86	26.86	26.86	26.86	26.29	26.86	27.57	27.43	93.91	100	96.71	90.68	95.34	95.88	93.55	93.01	89.8	98.39	66.91	67.26
ccrC1 allele 3 S. aureus 85/2082 AB038513[14968..16521] (BAC53834.1)	22.68	29.24	20.88	20.88	21.35	21.16	22.56	22.04	22.74	21.35	20.14	20.41	20.41	20.45	20.41	20.18	20.41	20.41	19.73	31.94	32.28	30.13	29.4	30.2	31.35	29.6	30.4	30	28.86	28.23	28.23	28.23	28.23	27.62	27.82	28.97	28.83	99.81	96.71	100	93.22	95.55	96.52	99.03	97.49	93.62	96.91	65.38	64.99
ccrC1 allele 4 S. aureus M U10927[6864..7514,7800..8546] (AAL26661.1,AAL26662.1)	22.72	28.8	21.04	21.04	20.81	20.86	21.3	22.1	22.4	20.36	20.09	19.61	19.52	19.57	19.61	19.39	19.61	18.64	18.64	30.48	30.94	30.21	29.2	30.34	31.88	29.58	30.15	30.15	27.67	27.48	27.48	27.48	27.48	26.91	26.72	27.24	27.29	89.59	90.68	93.22	100	89.41	90.13	89.95	91.02	88.19	91.4	64.52	64.52
ccrC1 allele 5 S. haemolyticus JCSC1435 AP006716[64143..65819] (BAE03365.1)	22.67	28.74	20.77	20.77	20.77	20.59	22.15	21.82	22.12	20.77	19.82	20.22	20.13	20.48	20.22	20	20.22	19.47	19.26	31.37	32.02	30.13	29.33	29.71	31.12	28.95	29.71	29.52	28.57	26.67	26.67	26.67	26.67	26.1	26.67	27.38	27.24	95.52	95.34	95.55	89.41	100	96.42	95.16	94.62	91.22	94.98	64.87	64.87
ccrC1 allele 6 S. haemolyticus 20-60 EF190467[1..1677] (ABP68832.1)	22.89	28.74	20.54	20.54	20.32	20.36	21.7	21.59	21.9	20.54	19.59	20.43	20.35	20.72	20.43	20.22	20.43	19.69	19.47	30.99	31.83	29.87	28.95	29.33	30.89	28.57	29.52	29.14	28.19	26.86	26.86	26.86	26.86	26.29	27.05	27.57	27.62	95.16	95.88	96.52	90.13	96.42	100	95.16	94.62	92.65	95.88	64.87	64.87
ccrC1 allele 7 S. epidermidis3-48 EF190468[1..1677] (ABP68833.1)	22.44	29.14	20.77	20.77	20.77	20.59	22.15	21.82	22.12	20.77	20.27	20.22	20.13	20.24	20.22	20	20.22	19.91	19.26	31.18	31.45	29.87	28.76	29.52	31.12	28.95	29.71	29.33	28	27.05	27.05	27.05	27.05	26.48	27.05	27.76	27.81	99.28	93.55	99.03	89.95	95.16	95.16	100	98.21	93.01	94.09	64.7	64.34
ccrC1 allele 8 S. aureus UMCG-M4 GQ902038.2[7113..8789] (ADC79459.1)	22.44	29.94	20.99	20.99	20.77	20.81	21.92	21.82	22.35	20.77	20.27	20.65	20.56	20.72	20.65	20.43	20.65	19.26	18.6	31.75	32.02	30.67	28.95	29.9	31.81	29.52	30.1	30.1	28	27.81	27.81	27.81	27.81	27.24	27.81	28.52	28.57	97.85	93.01	97.49	91.02	94.62	94.62	98.21	100	93.73	94.09	65.41	65.23
ccrC1 allele 9 S. saprophyticus ATCC15305 AP008934[56975..58657] (BAE17191.1)	22.89	29.54	20.99	20.99	20.77	21.04	21.92	22.27	22.57	21.22	20.27	20.65	20.56	20.48	20.65	20.43	20.65	19.91	19.26	30.61	30.89	29.33	28.38	29.33	30.21	29.14	29.33	29.52	26.1	27.62	27.62	27.62	27.62	27.05	27.62	27.76	27.81	92.65	89.8	93.62	88.19	91.22	92.65	93.01	93.73	100	89.98	63.69	63.69
ccrC1 allele 10 S. aureus UMCG-M4 GQ902038.2[22724..24403] (ADC79473.1)	23.11	29.34	20.99	20.99	20.77	20.81	22.15	21.59	21.9	20.99	20.05	20.65	20.56	20.72	20.65	20.43	20.65	19.26	19.04	31.37	32.02	30.4	29.33	29.9	31.35	29.14	30.1	29.71	28.57	26.86	26.86	26.86	26.86	26.29	26.86	27.76	27.62	94.44	98.39	96.91	91.4	94.98	95.88	94.09	94.09	89.98	100	66.91	67.44
ccrC2 b S. aureus 55-99-44 MG674089.1[11327..13012] (AVK70335.1)	21.56	29.74	23.25	23.25	22.57	23.76	25.06	25.68	25.96	23.7	24.32	21.3	21.43	21.93	21.74	21.52	21.74	21.23	21.23	32.13	33.15	33.07	31.62	31.81	34.1	31.43	30.86	31.62	29.52	25.9	25.9	25.9	25.9	25.71	26.29	26.24	26.48	64.34	66.91	65.38	64.52	64.87	64.87	64.7	65.41	63.69	66.91	100	94.65
ccrC2 S S. aureus BA01611 KR187111[30895..32580] (ALF44648.1)	21.56	30.34	24.15	24.15	23.48	24.43	25.73	25.91	26.19	24.38	24.55	21.09	20.78	21.45	21.3	21.09	21.3	21.23	20.57	31.56	33.9	33.33	30.86	31.24	33.64	30.86	30.67	31.05	29.71	26.29	26.29	26.29	26.29	26.1	26.67	26.81	26.67	63.98	67.26	64.99	64.52	64.87	64.87	64.34	65.23	63.69	67.44	94.65	100
